# Supplementary material for: Analysis and Interpretation of Automated Blood Count in the Treatment of Chronic Paracoccidioidomycosis
Source: J Fungi (Basel). 2024 Apr 27;10(5):317. doi: 10.3390/jof10050317 (PMC11122400; doi:10.3390/jof10050317)
Supplement: Supplementary file 1 [file jof-10-00317-s001.zip]

Archive with 1 entries (1 files):
- jof-2931275-supplementary.pdf
